# Supplementary material for: A Pilot Study to Evaluate the Usefulness of Optical Coherence Tomography for Staging Iris Pigmented Lesions in Cats
Source: Vet Sci. 2024 Jun 7;11(6):261. doi: 10.3390/vetsci11060261 (PMC11209344; doi:10.3390/vetsci11060261)
Supplement: Supplementary file 1 [file vetsci-11-00261-s001.zip]

Archive with 1 entries (1 files):
- vetsci-2948787-supplementary.pdf
